# Supplementary material for: Low Levels of p53 Protein and Chromatin Silencing of p53 Target Genes Repress Apoptosis in Drosophila Endocycling Cells
Source: PLoS Genet. 2014 Sep 11;10(9):e1004581. doi: 10.1371/journal.pgen.1004581 (PMC4161308; doi:10.1371/journal.pgen.1004581)
Supplement: Table S1 — DNA primers used in this study. (XLSX) [file pgen.1004581.s008.xlsx]

## Sheet: Sheet1
rpr primers for ChIP
rpr -26883 F	TACCAACTCGGTCCTTCCAC
rpr -26883 R	TTCTGCACCCATTCTCCTCT
rpr -18844 F	TTTTGATACCCCGTGATGGT
rpr -18844 R	CAACAATTTGAGCAGGAGCA
rpr -7805 F	CGCCCATCCTACTGATCCTATT
rpr -7805 R	TGCCCTCCTGCTACCAGTATTT
rpr -5921 F	TTTTCGGAATGGGTTTTCAG
rpr -5921 R	ACACACACGAACCGAATGAA
rpr -5054 F	CATGTCAGGTTGGTTCTTCCAC
rpr -5054 R	TCTGAAAACCCATTCCGAAAAT
rpr -4914 F	CTACGTTTCCCAGACCCAAGAC
rpr -4914 R	GTCTCCATCCAATTCCCATCTC
rpr -4085 F	TGGGAAGTGTGTCAATCGAA
rpr -4085 R	CGCAAGTTATCGCATTGTTG
rpr -2818 F	TGGGAAGTGTGTCAATCGAA
rpr -2818 R	CGCAAGTTATCGCATTGTTG
rpr -168 F	GCGATGGTTGCTTTTCAACT
rpr -168 R	TGGCAACAACAACACAACCT
rpr 31 F	TGAATAAGAGAGACACCAGAACAA
rpr 31 R	CGCACACACTTTTCTTTCGTATTT
rpr 290 F	GGGAGTCACAGTGGAGATTCCT
rpr 290 R	GGTCTTCGGATGACATGAAGTGTA
rpr 567 F	ACAACACCCACCCAATTTTAGTTT
rpr 567 R	TTCAAATTTTTCCTCCGCTTTTT
rpr 3510 F	TCAATAATTAATGTGCTCGCTGCT
rpr 3510 R	AGATAGTCGGAGTCGAAAAGTCCA
hid primers for ChIP
hid -4204 F	GAAAGATCCCGTTTGAATATGACC
hid -4204 R	TGTAGTATGTTCCCCATTGGCTTT
hid -3107 F	GCCCATTTTTCTGTTGCTTTTATT
hid -3107 R	AATAATTTACGCTCGCTTTTGCAG
hid -2504 F	AAATTCAATAGCACGCAGTTTCTG
hid -2504 R	TTGCATTTTGAACACAATCTAGGC
hid -2009 F	ACTTTTGTTCTTTTCGCTTTGGAC
hid -2009 R	GATGACGAAATTCAAGCACACTCT
hid -1361 F	GTTGGGAATGACAGAGAAGGAAAT
hid -1361 R	TCTCCCTCCCACACATTATACAAA
hid -659 F	TACAAATCAAAACCGAAAGCAAGA
hid -659 R	GCTAAAGCAAAACAAAAACTGCAA
hid -212 F	TGCTCCTTGATGCATTTATGTAGA
hid -212 R	CCCGCTCTTTACCTACCCTGTAAT
hid 93 F	TTTCCTGCCCTCTTTCTTTGAG
hid 93 R	TGTTCACGATGGATTTCGTTTT
hid 248 F	GAAACTTTTTCATTTTTCGTGCAG
hid 248 R	TTGAGTGTTGTTTGACAAATCAGG
hid 598 F	AGGAGGAGACGGACGAGGAT
hid 598 R	ATGACGTAGCGTCGAGTTCATC
hid 1441 F	AACTGGATGAATCAACAACCTTGA
hid 1441 R	GTTAACTGCTTCAGTTCCCCTTGT
hid 6810 F	GAAACGGCTTTAAAGAATGAGGAA
hid 6810 R	CTCTCATGGAGATTGGCAAAGAAT
hid 12248 F	GGATATGACGGATGTGGTTGC
hid 12248 R	CTCCGGCGAGGAGTACAACTT
hid 13341 F	CTATCGGTATGGCAGACTGGATTA
hid 13341 R	GAAGAAGAGCTCCAATAGCCACTC
Control primers for ChIP
Act5C F	CGACTTTGAGCAGGAGATGG
Act5C R	CAAGAACGAGGGCTGGAAC
UBX F	CCGCTGATAATGTGGATAA
UBX R	CACCCCGATAAACTTAAAC
H23 F	CCAAGTTGGCCAGTTTTGAT
H23 R	AGTTCAAGCCCGGGTATTCT
mRNA expression primers
rpr F	TCCACTGTGACTCCCGCAAG
rpr R	GCCAGCAACAAAGAACTAACTCG
hid F	CCAAAACGAAAACGGTCACAAC
hid R	TCGCTACGACAACTTTACGG
p53 (total) F	CCAAGCTAGAGAATCACAACATCG
p53 (total) R	TCGAGTACATCCAAAGAGACTTGG
p53A F	CCAACAAGATCGCTTGATCAGATA
p53A R	CCACGACATTGGCTGTGATA
p53B F	AACATGATGCAGTTCACGAACAA
p53B R	TGTTATTGCCATCGGAATTATTG
p53-Ch BAC recombineering
p53.Cterm.ChGk.P1f.5HA.F	TCACGCGCCAGACCCTGGCCTTCAAGTTCGTCTGC
p53.Cterm.ChGk.P1f.5HACh.R	GCCCTTGCTCACCATTGGCAGCTCGTAGGCACGTTCTGAAAGG
p53.Cterm.ChGk.P2f.Ch5HA.F	GCCTACGAGCTGCCAATGGTGAGCAAGGGCGAGGAGGATAACATG
p53.Cterm.ChGk.P2f.Gk3HA.R	CCAGATCAGAAGTCATCAGCACTGTCCTGCTCCTTGTGATGG
p53.Cterm.ChGk.P3f.3HAGk.F	AGCAGGACAGTGCTGATGACTTCTGATCTGGTCGACAATCTCCCAGG
p53.Cterm.ChGk.P3f.3HA.R	TGCCGCATGTGGCAAAAGCTAAAGTCGCCTGCAGCTGCAGC
p53.Cterm.ChGk.nested.F	ATGGTAAGGTGACAGCAAAACTCT
p53.Cterm.ChGk.nested.R	GAACTAAAACCAAAGACGTGCAGA
p53.Cterm.Ch.DelGk.100.F	AACGCGCCGAGGGCCGCCACTCCACCGGCGGCATGGACGAGCTGTACAAGTGACTTCTGATCTGGTCGACAATCTCCCAGGTATCAGATACCTTTGAAAT
p53.Cterm.Ch.DelGk.100.R	ATTTCAAAGGTATCTGATACCTGGGAGATTGTCGACCAGATCAGAAGTCACTTGTACAGCTCGTCCATGCCGCCGGTGGAGTGGCGGCCCTCGGCGCGTT
